# Supplementary material for: Exploring perceived AI substitution in future accounting frameworks: the role of psychological trust, anxiety, and cognitive adaptability
Source: Front Psychol. 2026 Jul 20;17:1875355. doi: 10.3389/fpsyg.2026.1875355 (PMC13429411; doi:10.3389/fpsyg.2026.1875355)
Supplement: Supplementary file 2 [file Data_Sheet_2.xlsx]

## Sheet: Raw_Data
ID	Gender	Age_Group	Experience_Group	Professional_Role	PT1	PT2	PT3	PT4	AA1	AA2	AA3	AA4	CA1	CA2	CA3	CA4	PAIS1	PAIS2	PAIS3	PAIS4
1	Male	25-30	16-20 years	Tax Consultant	5	5	2	4	3	3	2	4	5	4	5	4	3	5	3	3
2	Male	25-30	>20 years	Financial Analyst	4	3	5	4	4	3	4	2	4	3	4	4	4	3	4	4
3	Female	31-35	11-15 years	Tax Consultant	4	4	5	4	5	3	3	5	4	5	4	3	4	4	3	5
4	Male	Above 45	16-20 years	Tax Consultant	4	2	2	5	2	3	4	3	4	3	5	4	4	3	4	4
5	Female	31-35	11-15 years	Financial Analyst	4	4	3	4	3	3	5	4	3	5	4	5	4	4	3	3
6	Male	25-30	6-10 years	Finance Manager	4	3	5	4	2	2	4	3	4	3	3	5	3	3	5	4
7	Female	25-30	<5 years	Financial Analyst	4	3	3	4	3	3	5	4	3	4	3	4	4	5	5	4
8	Male	36-45	6-10 years	Accounting Academic	5	4	5	5	2	4	3	4	3	3	4	5	5	4	5	3
9	Male	Above 45	6-10 years	Finance Manager	4	2	3	3	3	3	4	4	4	4	3	4	4	3	4	4
10	Male	Above 45	11-15 years	Finance Manager	3	5	4	3	4	2	5	4	4	3	4	3	5	3	4	4
11	Female	36-45	6-10 years	Tax Consultant	5	4	4	4	4	4	4	4	4	3	5	3	4	3	3	3
12	Female	36-45	<5 years	Financial Analyst	5	5	3	4	4	5	4	4	4	3	4	3	4	4	5	4
13	Male	36-45	6-10 years	Finance Manager	3	4	4	3	3	3	3	3	5	4	4	3	4	4	5	4
14	Male	25-30	>20 years	Financial Analyst	4	4	4	4	3	2	5	2	4	4	3	4	3	4	4	4
15	Male	25-30	<5 years	Auditor	4	5	4	4	4	3	3	4	4	5	3	4	3	4	5	4
16	Male	36-45	<5 years	Accounting Academic	2	4	4	5	4	4	4	3	3	4	4	3	5	3	4	3
17	Male	Above 45	>20 years	Auditor	3	5	4	5	4	4	3	3	5	4	5	5	3	5	3	5
18	Male	36-45	11-15 years	Accounting Academic	4	4	3	4	4	4	3	4	3	4	3	4	4	4	5	4
19	Female	36-45	6-10 years	Auditor	4	5	5	3	3	3	4	3	3	2	3	3	4	3	5	4
20	Male	36-45	<5 years	Finance Manager	5	4	4	3	3	2	4	5	3	3	5	5	5	4	4	4
21	Female	36-45	6-10 years	Finance Manager	4	5	4	3	4	1	4	2	4	4	4	5	3	3	4	4
22	Male	36-45	11-15 years	Auditor	5	4	3	5	3	2	3	2	4	4	4	4	5	4	4	4
23	Female	36-45	>20 years	Finance Manager	4	3	3	5	4	3	4	4	3	5	5	2	4	3	4	5
24	Male	36-45	6-10 years	Tax Consultant	4	5	4	5	4	4	5	3	5	5	4	4	3	3	4	4
25	Female	36-45	16-20 years	Financial Analyst	3	5	5	5	5	3	4	3	5	3	4	4	5	4	3	3
26	Male	Above 45	<5 years	Financial Analyst	5	5	3	4	5	3	4	5	5	5	5	4	2	4	5	3
27	Male	Above 45	<5 years	Auditor	4	4	4	4	4	3	5	3	2	4	4	3	4	4	4	5
28	Male	36-45	6-10 years	Finance Manager	4	5	4	3	2	3	4	5	5	3	4	4	4	3	4	4
29	Male	36-45	16-20 years	Financial Analyst	4	5	4	5	4	3	3	3	3	3	4	4	4	5	2	4
30	Female	36-45	6-10 years	Financial Analyst	4	3	5	5	3	5	3	4	5	5	3	4	3	4	3	4
31	Male	36-45	11-15 years	Financial Analyst	4	5	4	2	4	4	3	3	4	4	3	4	3	4	3	5
32	Male	25-30	11-15 years	Financial Analyst	5	4	4	4	2	3	2	4	4	4	3	4	4	3	4	3
33	Female	36-45	11-15 years	Financial Analyst	4	4	4	4	5	3	5	4	5	4	4	3	5	4	2	5
34	Female	36-45	6-10 years	Auditor	3	5	5	4	3	2	2	3	4	4	3	4	4	3	4	4
35	Male	31-35	<5 years	Auditor	4	5	3	4	4	3	3	4	5	4	5	5	3	5	4	4
36	Female	25-30	>20 years	Financial Analyst	4	4	5	4	3	3	3	2	4	4	4	4	3	4	4	3
37	Female	Above 45	11-15 years	Auditor	4	5	4	3	3	4	3	3	4	4	5	4	5	3	3	4
38	Male	36-45	>20 years	Finance Manager	5	4	3	3	3	4	4	4	4	3	4	4	4	3	5	3
39	Male	36-45	11-15 years	Financial Analyst	5	4	4	5	4	5	5	3	5	5	4	5	3	3	4	4
40	Female	31-35	16-20 years	Financial Analyst	4	3	3	4	4	3	4	3	5	3	5	5	3	4	3	4
41	Male	31-35	6-10 years	Tax Consultant	5	4	4	3	3	3	3	4	4	4	5	4	5	2	3	5
42	Male	36-45	<5 years	Financial Analyst	4	4	4	5	4	3	3	4	4	5	4	3	3	3	4	5
43	Male	31-35	6-10 years	Accounting Academic	5	4	4	4	4	3	3	2	5	4	4	4	5	4	5	3
44	Male	Above 45	16-20 years	Financial Analyst	4	3	4	4	3	3	3	3	3	3	3	3	4	4	4	4
45	Male	31-35	6-10 years	Financial Analyst	3	4	4	4	4	2	4	2	4	4	4	4	2	4	4	5
46	Male	25-30	11-15 years	Financial Analyst	4	5	2	3	4	5	4	2	5	3	5	4	4	4	4	4
47	Female	Above 45	<5 years	Finance Manager	3	4	4	3	4	3	3	3	4	5	5	3	4	4	5	3
48	Male	25-30	>20 years	Financial Analyst	4	4	5	4	5	3	3	2	4	4	4	4	4	3	4	3
49	Male	36-45	<5 years	Financial Analyst	4	4	5	4	1	3	4	4	4	3	4	2	3	5	5	4
50	Female	36-45	16-20 years	Auditor	5	4	3	5	2	4	3	3	3	3	4	4	5	5	3	3
51	Male	36-45	>20 years	Tax Consultant	4	4	5	4	3	4	4	4	3	4	4	4	4	4	3	3
52	Female	25-30	11-15 years	Auditor	4	5	4	4	5	2	5	3	4	5	4	4	4	4	3	4
53	Male	31-35	11-15 years	Tax Consultant	4	4	4	5	3	3	4	4	3	5	4	5	4	3	3	5
54	Female	36-45	11-15 years	Finance Manager	5	2	5	5	4	3	2	5	5	4	4	3	3	4	3	5
55	Female	31-35	>20 years	Accounting Academic	4	4	3	4	2	3	1	3	3	4	3	4	3	3	4	3
56	Male	36-45	<5 years	Auditor	3	4	4	5	3	2	5	5	3	4	2	4	4	3	4	3
57	Female	36-45	11-15 years	Financial Analyst	5	3	4	4	4	2	3	4	5	5	4	3	4	2	4	4
58	Female	31-35	16-20 years	Financial Analyst	4	5	3	4	3	3	2	4	3	4	4	4	5	4	4	4
59	Male	Above 45	>20 years	Auditor	5	4	4	5	4	4	2	4	4	3	4	5	5	5	3	3
60	Male	Above 45	6-10 years	Finance Manager	5	5	4	5	4	4	4	3	4	4	4	3	5	4	4	5
61	Male	31-35	>20 years	Financial Analyst	3	5	4	5	4	3	5	4	4	5	3	4	5	3	3	3
62	Female	36-45	6-10 years	Financial Analyst	3	3	3	5	2	2	3	3	4	4	4	4	4	4	4	3
63	Male	31-35	16-20 years	Financial Analyst	4	4	4	4	2	2	1	1	3	4	4	4	4	4	4	4
64	Male	Above 45	<5 years	Auditor	5	5	5	4	2	3	2	4	4	4	5	4	4	5	3	4
65	Female	36-45	6-10 years	Finance Manager	3	4	4	3	4	4	4	2	3	5	5	4	2	3	5	5
66	Female	25-30	16-20 years	Accounting Academic	4	3	5	4	2	5	1	4	4	3	4	3	3	5	4	4
67	Female	36-45	16-20 years	Finance Manager	4	5	4	4	3	4	3	3	4	3	4	5	5	4	5	5
68	Male	Above 45	6-10 years	Accounting Academic	4	2	5	4	5	5	3	5	5	3	4	3	3	4	3	4
69	Female	25-30	11-15 years	Accounting Academic	3	3	5	5	3	5	2	5	4	4	4	3	4	3	4	3
70	Male	25-30	6-10 years	Finance Manager	5	4	4	5	4	4	4	3	3	4	3	4	4	4	5	5
71	Female	36-45	16-20 years	Financial Analyst	4	4	5	3	5	3	4	5	5	5	5	5	4	5	4	5
72	Female	36-45	16-20 years	Finance Manager	4	4	4	5	3	3	3	2	5	4	4	4	4	4	3	3
73	Female	31-35	6-10 years	Financial Analyst	5	4	4	4	2	4	4	4	4	4	4	3	5	5	5	5
74	Female	36-45	16-20 years	Tax Consultant	5	4	3	5	3	3	2	4	4	4	5	5	3	3	5	4
75	Male	31-35	<5 years	Tax Consultant	5	5	5	5	2	3	4	2	5	3	4	5	3	4	4	4
76	Male	36-45	6-10 years	Financial Analyst	5	3	4	4	2	3	1	3	5	4	5	5	3	4	3	3
77	Male	31-35	11-15 years	Tax Consultant	5	4	4	4	3	4	5	4	3	4	3	4	4	4	3	4
78	Female	36-45	11-15 years	Accounting Academic	4	5	4	4	4	2	2	4	5	3	5	4	4	2	4	4
79	Female	25-30	6-10 years	Auditor	3	4	4	4	3	2	4	4	4	4	5	4	4	3	4	4
80	Female	36-45	11-15 years	Accounting Academic	4	3	5	3	5	4	3	4	4	3	5	4	3	5	3	4
81	Female	25-30	11-15 years	Tax Consultant	4	4	3	4	4	4	5	4	4	5	4	4	5	3	2	3
82	Male	31-35	>20 years	Accounting Academic	4	3	4	5	3	3	4	4	2	4	5	5	5	4	5	4
83	Female	36-45	11-15 years	Finance Manager	4	5	4	5	4	3	3	3	3	3	3	4	4	3	5	3
84	Female	31-35	6-10 years	Auditor	4	4	4	4	2	5	5	2	5	4	5	3	5	4	4	5
85	Male	36-45	6-10 years	Finance Manager	5	5	4	4	5	2	2	3	3	5	4	4	5	5	5	4
86	Female	31-35	11-15 years	Accounting Academic	2	5	4	5	3	5	3	2	4	5	4	4	4	3	4	4
87	Female	36-45	<5 years	Finance Manager	3	4	2	4	4	4	3	4	5	5	4	3	5	4	4	4
88	Female	Above 45	16-20 years	Accounting Academic	4	5	3	4	3	5	4	4	3	4	4	5	4	3	5	4
89	Female	36-45	6-10 years	Financial Analyst	5	4	4	3	3	2	3	3	4	4	5	5	4	4	5	3
90	Male	25-30	11-15 years	Auditor	4	4	4	4	2	3	3	4	4	4	4	4	4	5	5	4
91	Male	Above 45	16-20 years	Financial Analyst	4	5	3	5	4	4	4	4	5	3	3	3	5	2	4	3
92	Female	25-30	16-20 years	Finance Manager	3	4	5	4	3	4	3	4	5	3	5	5	3	4	5	4
93	Male	36-45	>20 years	Auditor	5	5	4	5	4	3	4	3	5	3	3	5	4	3	3	3
94	Female	31-35	11-15 years	Auditor	4	2	5	4	4	3	3	3	5	4	3	4	4	4	4	4
95	Female	25-30	6-10 years	Tax Consultant	4	4	5	4	4	4	5	3	4	4	3	3	4	2	5	2
96	Female	25-30	11-15 years	Financial Analyst	3	5	4	4	3	4	5	5	4	2	4	4	5	4	5	3
97	Female	31-35	6-10 years	Finance Manager	4	5	4	5	3	3	3	1	5	4	5	4	5	4	5	3
98	Male	31-35	11-15 years	Finance Manager	4	5	5	4	3	3	4	3	4	4	4	3	5	3	4	5
99	Female	36-45	>20 years	Auditor	5	4	4	4	2	4	5	3	3	4	4	4	2	4	3	3
100	Female	36-45	6-10 years	Finance Manager	4	4	4	4	2	5	4	4	3	5	3	4	5	4	3	3
101	Male	Above 45	16-20 years	Financial Analyst	5	4	5	5	4	4	4	4	4	3	4	3	4	4	5	4
102	Male	36-45	11-15 years	Finance Manager	4	4	4	5	3	5	3	3	4	4	4	4	4	3	3	4
103	Male	25-30	11-15 years	Finance Manager	4	4	4	4	4	3	3	4	4	4	4	4	4	3	5	4
104	Female	25-30	16-20 years	Financial Analyst	2	4	3	4	4	2	2	4	5	3	5	3	5	5	4	3
105	Female	25-30	11-15 years	Accounting Academic	5	3	4	3	5	4	5	5	5	4	5	5	5	4	5	4
106	Female	36-45	6-10 years	Auditor	4	4	5	3	4	4	3	4	4	5	5	3	3	3	3	4
107	Male	31-35	<5 years	Financial Analyst	5	5	4	2	4	3	4	4	3	4	3	4	3	4	5	4
108	Female	Above 45	11-15 years	Financial Analyst	5	5	4	4	4	3	4	5	5	3	5	4	4	5	3	4
109	Male	Above 45	>20 years	Accounting Academic	5	5	5	5	2	4	3	4	4	4	4	5	4	3	5	3
110	Male	36-45	6-10 years	Financial Analyst	4	4	4	5	5	5	4	3	4	5	4	4	2	4	4	3
111	Male	Above 45	6-10 years	Finance Manager	5	3	4	4	4	4	3	3	5	3	4	4	5	3	4	3
112	Male	36-45	16-20 years	Tax Consultant	4	4	2	3	4	2	3	3	4	4	4	3	5	4	3	3
113	Female	Above 45	11-15 years	Financial Analyst	5	4	4	3	5	3	3	4	4	4	3	4	4	3	5	4
114	Female	36-45	16-20 years	Financial Analyst	3	3	3	5	3	3	4	4	5	4	4	4	3	2	4	4
115	Female	31-35	16-20 years	Tax Consultant	4	2	5	3	2	3	3	2	3	2	4	5	4	4	4	3
116	Female	36-45	6-10 years	Finance Manager	5	5	4	5	4	1	3	2	5	3	4	4	4	4	4	5
117	Male	31-35	>20 years	Tax Consultant	4	4	4	3	4	4	3	3	4	3	4	5	4	3	5	3
118	Female	31-35	6-10 years	Auditor	4	4	5	3	4	3	3	4	4	4	4	5	2	3	3	4
119	Female	Above 45	16-20 years	Auditor	4	3	3	4	4	5	4	3	4	4	4	3	4	4	3	3
120	Female	25-30	6-10 years	Finance Manager	2	5	4	4	4	4	4	3	4	4	4	3	4	5	4	4
121	Male	25-30	11-15 years	Finance Manager	3	5	5	5	3	4	3	2	3	5	5	4	5	3	5	5
122	Female	36-45	6-10 years	Accounting Academic	5	4	4	5	4	4	3	3	3	5	5	4	4	5	5	5
123	Male	36-45	6-10 years	Auditor	3	3	5	4	3	4	2	3	5	5	4	4	3	3	4	5
124	Male	36-45	11-15 years	Tax Consultant	5	5	5	5	4	4	4	4	4	5	4	4	4	3	5	4
125	Male	36-45	>20 years	Auditor	5	5	4	4	2	2	4	2	4	4	3	4	4	4	4	5
126	Male	31-35	>20 years	Finance Manager	4	5	5	4	4	4	4	3	4	4	4	4	5	3	4	5
127	Female	25-30	<5 years	Financial Analyst	3	5	4	4	4	3	2	5	4	5	5	3	3	3	5	5
128	Female	31-35	<5 years	Auditor	5	5	5	5	2	3	3	3	4	4	5	4	5	2	5	5
129	Male	31-35	11-15 years	Financial Analyst	5	5	5	4	3	5	3	2	3	4	5	4	3	5	4	4
130	Male	36-45	6-10 years	Finance Manager	4	4	3	5	2	5	1	2	5	4	5	5	5	3	5	4
131	Male	36-45	11-15 years	Tax Consultant	4	5	5	4	3	3	3	4	4	3	4	3	5	5	4	4
132	Female	36-45	6-10 years	Auditor	3	5	4	4	2	3	3	4	4	5	5	4	4	4	3	4
133	Male	31-35	>20 years	Tax Consultant	3	3	3	3	5	4	4	4	5	2	4	5	4	4	4	4
134	Male	36-45	<5 years	Auditor	4	3	5	5	4	5	3	4	4	3	5	4	5	3	3	3
135	Male	36-45	<5 years	Accounting Academic	3	4	5	4	2	3	5	4	4	3	2	4	4	5	4	3
136	Male	36-45	16-20 years	Auditor	3	5	5	3	2	5	5	3	4	5	5	4	4	5	3	3
137	Female	31-35	6-10 years	Auditor	4	5	5	3	5	3	4	5	4	5	3	2	3	2	3	4
138	Male	25-30	16-20 years	Accounting Academic	4	4	4	5	2	3	2	4	4	4	5	3	4	4	5	5
139	Male	36-45	>20 years	Accounting Academic	5	5	4	5	3	5	3	3	4	4	4	4	5	3	5	3
140	Male	36-45	>20 years	Finance Manager	4	4	4	3	3	5	4	3	5	3	4	5	5	4	3	3
141	Male	25-30	<5 years	Auditor	5	3	5	3	2	2	2	3	4	2	4	4	4	3	4	5
142	Male	36-45	6-10 years	Finance Manager	3	5	4	4	3	3	3	5	4	4	4	4	5	3	3	3
143	Male	36-45	6-10 years	Tax Consultant	3	4	4	3	4	4	4	4	3	4	4	4	4	5	4	4
144	Female	31-35	<5 years	Financial Analyst	4	3	5	4	4	3	3	3	5	3	3	3	4	3	5	3
145	Male	36-45	11-15 years	Accounting Academic	3	5	4	5	4	3	4	2	5	4	4	5	4	4	5	4
146	Female	36-45	16-20 years	Tax Consultant	4	4	3	3	4	3	4	4	3	2	4	3	5	3	4	5
147	Female	Above 45	11-15 years	Accounting Academic	4	4	5	5	2	3	3	4	3	5	4	4	3	3	3	3
148	Male	31-35	<5 years	Tax Consultant	4	3	4	4	4	3	4	3	5	5	3	4	3	3	3	4
149	Female	25-30	6-10 years	Tax Consultant	3	5	2	4	4	4	5	3	4	3	5	4	4	4	5	4
150	Female	25-30	6-10 years	Auditor	2	4	4	5	4	3	2	4	4	4	4	5	4	4	4	2
151	Female	25-30	<5 years	Auditor	5	3	5	4	3	3	4	4	4	3	4	4	4	4	3	3
152	Male	36-45	6-10 years	Financial Analyst	4	5	4	4	2	3	3	4	4	4	4	4	4	3	4	4
153	Male	Above 45	<5 years	Tax Consultant	4	2	3	4	3	4	4	4	5	3	5	5	4	5	4	4
154	Male	Above 45	>20 years	Accounting Academic	5	4	5	4	2	4	4	3	2	3	3	4	4	4	4	3
155	Male	36-45	16-20 years	Accounting Academic	4	5	3	4	2	3	4	2	4	4	3	4	5	5	3	2
156	Male	36-45	<5 years	Finance Manager	4	3	4	5	3	3	3	4	4	5	3	5	4	4	5	4
157	Female	36-45	11-15 years	Auditor	4	3	5	3	3	5	4	5	3	5	4	3	3	5	3	4
158	Male	36-45	6-10 years	Financial Analyst	5	3	3	4	3	3	4	4	4	4	4	5	4	4	4	5
159	Female	25-30	11-15 years	Auditor	4	3	4	4	4	5	4	3	4	4	4	4	4	4	4	4
160	Male	36-45	16-20 years	Financial Analyst	5	4	4	4	3	2	3	4	2	5	4	4	4	3	4	2
161	Male	Above 45	16-20 years	Auditor	5	5	4	5	3	4	3	3	4	4	4	5	3	4	4	4
162	Male	36-45	<5 years	Finance Manager	3	4	5	4	3	3	3	3	3	3	5	3	3	3	4	4
163	Male	25-30	<5 years	Auditor	4	4	5	3	3	4	3	2	4	4	5	5	4	5	4	5
164	Female	25-30	<5 years	Auditor	4	4	4	3	3	3	5	3	4	3	4	4	4	3	4	3
165	Female	36-45	11-15 years	Financial Analyst	4	5	4	3	2	4	3	3	3	4	4	5	4	3	5	3
166	Male	25-30	<5 years	Financial Analyst	4	3	4	4	4	4	3	4	4	3	5	5	4	4	5	5
167	Male	36-45	<5 years	Finance Manager	4	4	4	4	4	4	5	3	3	4	3	3	4	3	3	4
168	Female	Above 45	6-10 years	Finance Manager	3	3	4	4	3	3	3	4	5	4	4	4	5	4	3	5
169	Male	31-35	6-10 years	Tax Consultant	3	4	4	4	4	4	4	2	3	5	4	5	5	5	3	4
170	Female	36-45	<5 years	Auditor	4	4	5	4	5	3	5	3	4	3	3	2	3	3	4	2
171	Male	36-45	<5 years	Auditor	3	4	4	4	4	4	1	1	4	4	3	5	4	4	4	3
172	Male	36-45	11-15 years	Financial Analyst	5	5	4	4	4	3	2	5	4	5	3	3	3	4	4	2
173	Male	36-45	>20 years	Auditor	4	5	4	5	4	4	5	3	4	3	4	3	5	4	3	3
174	Female	25-30	11-15 years	Auditor	5	4	5	3	5	3	3	4	4	4	4	3	3	4	3	5
175	Female	Above 45	16-20 years	Auditor	5	5	4	3	3	3	4	5	4	5	4	5	4	5	3	3
176	Female	Above 45	6-10 years	Accounting Academic	4	4	4	3	4	3	4	4	4	4	4	4	4	5	4	4
177	Female	25-30	11-15 years	Financial Analyst	5	4	4	4	1	3	4	3	4	3	4	5	3	4	4	4
178	Male	36-45	11-15 years	Auditor	4	3	4	3	3	4	1	3	4	4	5	5	4	4	3	3
179	Male	36-45	<5 years	Accounting Academic	5	5	3	5	2	4	4	3	4	5	4	4	4	3	3	3
180	Male	31-35	6-10 years	Finance Manager	4	4	4	5	3	4	3	5	4	5	4	3	2	3	3	4
181	Female	36-45	<5 years	Accounting Academic	5	4	3	2	3	3	4	4	5	5	4	4	3	5	4	4
182	Male	31-35	>20 years	Financial Analyst	5	5	5	4	3	4	3	3	4	4	3	3	3	5	5	4
183	Male	31-35	16-20 years	Financial Analyst	4	5	5	4	4	4	3	2	3	4	4	4	3	5	4	3
184	Female	31-35	<5 years	Financial Analyst	4	5	4	4	4	2	3	4	5	4	5	4	5	4	4	4
185	Male	36-45	<5 years	Financial Analyst	5	4	3	5	3	4	3	3	4	4	4	4	4	2	4	3
186	Male	31-35	6-10 years	Auditor	4	5	4	3	4	3	3	5	4	4	4	4	4	4	3	4
187	Male	Above 45	<5 years	Finance Manager	5	4	4	3	3	4	3	3	4	5	5	4	4	3	5	2
188	Female	31-35	6-10 years	Tax Consultant	5	5	5	4	4	5	4	2	5	5	4	5	3	4	5	4
189	Male	25-30	11-15 years	Auditor	4	3	5	4	3	3	3	5	5	4	3	4	4	3	5	3
190	Male	36-45	>20 years	Tax Consultant	4	4	4	4	4	4	5	4	4	4	4	3	3	3	4	4
191	Female	Above 45	16-20 years	Tax Consultant	5	5	5	3	3	3	3	2	4	4	4	5	4	3	4	3
192	Female	31-35	6-10 years	Finance Manager	5	5	4	4	4	3	3	4	4	4	4	5	4	3	5	2
193	Male	31-35	<5 years	Finance Manager	4	4	4	5	3	4	5	3	4	4	5	4	4	3	4	3
194	Male	36-45	6-10 years	Accounting Academic	3	4	3	4	2	3	3	5	5	5	5	5	5	5	4	5
195	Male	31-35	>20 years	Financial Analyst	5	5	5	3	2	3	3	4	4	4	4	4	2	4	5	5
196	Male	31-35	16-20 years	Financial Analyst	5	4	5	4	2	4	4	3	4	4	3	5	4	4	4	3
197	Female	36-45	11-15 years	Tax Consultant	4	5	4	5	4	5	3	4	4	3	3	4	4	4	4	5
198	Female	36-45	11-15 years	Auditor	4	5	5	4	3	4	4	3	3	5	3	4	3	3	4	5
199	Male	Above 45	6-10 years	Auditor	5	4	5	4	2	4	5	3	2	4	4	5	4	5	5	4
200	Male	Above 45	11-15 years	Auditor	4	4	3	4	4	3	4	4	4	5	4	4	4	4	2	5
201	Female	31-35	>20 years	Auditor	4	3	4	4	4	2	2	2	4	4	4	3	4	4	4	3
202	Female	31-35	6-10 years	Finance Manager	4	3	5	3	4	5	3	3	4	3	4	4	3	4	3	4
203	Male	36-45	6-10 years	Finance Manager	5	5	3	5	3	3	4	4	4	4	5	4	5	4	5	4
204	Female	25-30	<5 years	Financial Analyst	4	4	5	5	2	3	4	5	4	3	5	5	3	5	5	5
205	Female	36-45	11-15 years	Tax Consultant	3	4	4	5	4	4	5	3	5	4	4	4	4	3	3	5
206	Female	36-45	<5 years	Financial Analyst	4	4	5	5	5	3	3	3	4	4	4	4	4	5	4	5
207	Female	36-45	<5 years	Auditor	4	5	4	4	3	3	2	3	4	4	4	5	4	4	4	4
208	Male	31-35	16-20 years	Tax Consultant	4	5	5	3	4	3	4	2	4	5	4	4	3	5	3	4
209	Male	31-35	11-15 years	Tax Consultant	3	4	4	4	3	5	3	4	4	5	3	5	4	5	2	4
210	Male	Above 45	16-20 years	Auditor	3	3	5	3	5	4	3	4	5	3	5	4	5	4	3	3
211	Male	31-35	6-10 years	Accounting Academic	4	5	5	4	3	4	4	4	3	4	4	4	4	3	5	5
212	Male	31-35	6-10 years	Finance Manager	5	4	5	3	3	4	4	3	3	5	4	3	5	3	3	4
213	Female	36-45	11-15 years	Accounting Academic	5	3	5	4	3	3	4	5	4	4	4	4	4	5	3	5
214	Female	25-30	6-10 years	Auditor	3	4	3	3	2	5	3	3	4	4	4	4	4	5	4	2
215	Female	Above 45	6-10 years	Tax Consultant	4	4	5	3	4	3	3	4	4	5	5	4	3	4	3	3
216	Female	Above 45	11-15 years	Finance Manager	3	4	5	3	2	3	4	3	5	4	3	5	3	4	4	4
217	Female	31-35	>20 years	Auditor	4	5	4	5	2	4	3	3	4	4	4	3	4	4	4	2
218	Female	36-45	<5 years	Financial Analyst	4	4	3	5	4	4	3	3	3	4	3	3	4	3	4	4
219	Male	36-45	6-10 years	Tax Consultant	3	4	3	4	4	2	4	3	3	5	5	4	4	4	4	4
220	Female	Above 45	6-10 years	Financial Analyst	4	3	4	5	2	4	4	4	4	5	4	5	5	3	5	4
221	Female	31-35	6-10 years	Accounting Academic	4	5	3	4	4	4	3	5	3	3	4	4	5	5	5	4
222	Male	36-45	11-15 years	Finance Manager	3	3	4	5	4	4	4	5	3	3	3	3	4	5	2	3
223	Male	Above 45	<5 years	Auditor	5	4	4	5	4	4	3	3	5	5	4	5	3	4	4	4
224	Male	Above 45	<5 years	Finance Manager	4	3	5	4	3	1	4	3	4	4	2	4	4	4	3	4
225	Male	36-45	6-10 years	Auditor	3	3	5	5	3	1	4	3	4	4	5	3	5	4	3	5
226	Male	Above 45	11-15 years	Finance Manager	4	4	4	5	4	3	3	3	5	4	3	5	4	4	4	5
227	Female	Above 45	11-15 years	Tax Consultant	3	5	5	3	3	3	2	2	3	4	4	3	4	2	4	5
228	Male	25-30	<5 years	Tax Consultant	4	5	4	5	4	2	2	5	4	4	5	4	4	3	3	5
229	Female	25-30	6-10 years	Auditor	5	3	4	3	4	4	3	3	2	5	4	5	5	5	4	2
230	Female	36-45	6-10 years	Tax Consultant	4	4	3	4	4	5	3	2	4	4	5	3	5	3	5	5
231	Male	36-45	<5 years	Tax Consultant	3	4	4	4	5	3	3	3	4	4	3	4	3	5	3	5
232	Female	31-35	>20 years	Financial Analyst	4	5	4	5	3	4	4	4	5	4	4	4	3	4	5	5
233	Female	36-45	<5 years	Finance Manager	4	5	5	5	3	4	4	4	4	4	5	4	4	5	3	3
234	Female	31-35	6-10 years	Auditor	4	3	4	5	3	2	1	3	4	3	5	5	5	3	3	4
235	Male	31-35	11-15 years	Finance Manager	4	3	4	5	4	2	4	3	4	3	4	3	4	4	3	4
236	Female	Above 45	11-15 years	Accounting Academic	4	4	4	3	4	4	4	2	4	5	4	3	3	4	3	3
237	Female	25-30	16-20 years	Accounting Academic	5	4	3	5	2	3	2	4	4	4	4	4	5	3	3	4
238	Male	31-35	11-15 years	Accounting Academic	3	4	4	4	4	3	5	4	4	3	3	4	5	5	5	3
239	Female	25-30	6-10 years	Finance Manager	4	4	4	4	3	3	3	3	4	3	3	3	3	5	2	5
240	Female	25-30	6-10 years	Financial Analyst	4	4	5	4	3	4	3	4	4	4	4	3	3	5	4	3
241	Male	36-45	11-15 years	Tax Consultant	4	3	4	5	3	4	3	3	4	5	5	3	5	5	4	4
242	Male	Above 45	11-15 years	Tax Consultant	4	4	4	3	1	4	5	4	3	4	4	3	3	4	3	4
243	Male	36-45	6-10 years	Financial Analyst	3	4	5	5	2	3	3	4	3	4	3	5	3	3	5	4
244	Female	25-30	>20 years	Finance Manager	4	4	4	2	5	3	3	3	4	4	3	4	4	4	3	3
245	Male	31-35	16-20 years	Tax Consultant	4	4	3	5	2	4	2	4	2	5	4	3	5	4	4	3
246	Female	31-35	11-15 years	Accounting Academic	4	4	4	4	5	4	4	2	4	4	3	4	4	4	4	5
247	Male	36-45	6-10 years	Financial Analyst	4	4	5	5	4	4	4	3	4	3	4	3	4	4	5	5
248	Female	36-45	6-10 years	Tax Consultant	5	5	5	4	3	4	3	3	4	3	3	3	4	4	3	4
249	Female	Above 45	6-10 years	Financial Analyst	4	3	3	4	3	2	5	5	5	4	3	4	5	4	5	4
250	Female	36-45	>20 years	Auditor	3	3	2	5	4	3	3	4	4	3	4	3	4	3	4	5
251	Male	31-35	11-15 years	Finance Manager	4	4	3	4	3	3	4	4	4	4	4	4	4	4	5	3
252	Female	36-45	<5 years	Tax Consultant	5	2	3	3	5	5	4	4	5	3	5	4	4	3	2	4
253	Male	Above 45	11-15 years	Auditor	3	3	4	5	5	3	3	4	5	5	4	4	5	5	4	5
254	Female	36-45	6-10 years	Finance Manager	2	4	4	4	3	3	3	3	3	3	4	4	5	4	4	5
255	Male	31-35	>20 years	Finance Manager	4	4	3	3	3	3	3	2	3	4	5	4	2	5	4	3
256	Male	31-35	<5 years	Auditor	4	4	5	4	2	4	4	3	4	3	3	3	5	4	4	4
257	Female	25-30	11-15 years	Tax Consultant	3	4	4	4	4	4	4	5	5	3	4	4	3	3	4	4
258	Male	Above 45	6-10 years	Auditor	4	3	4	4	3	3	2	3	2	5	4	4	4	4	5	5
259	Male	25-30	<5 years	Accounting Academic	4	3	3	3	4	4	4	3	5	5	2	4	5	4	4	4
260	Male	36-45	11-15 years	Auditor	5	4	4	3	4	4	4	3	3	4	4	5	3	5	5	4
261	Male	36-45	6-10 years	Financial Analyst	3	5	4	4	4	2	4	2	4	4	4	5	4	3	2	5
262	Male	Above 45	6-10 years	Auditor	4	4	5	3	3	3	3	3	4	4	3	3	3	5	4	3
263	Male	31-35	16-20 years	Auditor	4	5	3	4	5	3	4	4	2	4	3	3	4	4	4	4
264	Male	36-45	6-10 years	Auditor	4	4	3	5	3	3	4	2	4	4	4	3	5	4	4	5
265	Male	25-30	11-15 years	Auditor	5	4	4	5	3	5	3	3	4	2	5	5	4	4	5	3
266	Female	25-30	11-15 years	Finance Manager	4	4	4	5	3	5	3	4	4	3	4	4	3	4	4	4
267	Female	Above 45	6-10 years	Financial Analyst	5	4	4	4	3	2	4	3	5	5	4	4	4	3	4	5
268	Male	31-35	16-20 years	Financial Analyst	5	3	4	3	3	3	5	3	5	5	2	4	3	3	4	5
269	Male	31-35	<5 years	Accounting Academic	4	4	4	5	4	3	4	4	5	4	5	4	4	4	3	4
270	Female	25-30	>20 years	Financial Analyst	5	3	4	4	3	3	3	1	4	4	4	4	3	4	3	2
271	Male	25-30	<5 years	Financial Analyst	4	4	3	4	4	3	4	3	3	4	4	4	4	3	5	4
272	Female	36-45	>20 years	Auditor	4	5	3	4	3	3	4	2	5	5	3	3	4	4	3	3
273	Male	36-45	11-15 years	Financial Analyst	5	5	5	5	4	5	3	4	2	4	2	3	4	5	4	5
274	Female	31-35	11-15 years	Financial Analyst	4	5	4	4	3	4	3	3	4	3	3	4	3	3	5	3
275	Male	36-45	6-10 years	Financial Analyst	4	4	5	4	5	4	3	5	4	4	4	3	5	3	3	3
276	Female	31-35	11-15 years	Financial Analyst	5	4	5	5	2	4	3	4	4	4	5	4	3	4	3	3
277	Female	36-45	6-10 years	Tax Consultant	3	3	5	3	3	4	4	3	4	5	5	4	5	4	3	4
278	Female	36-45	6-10 years	Auditor	5	4	4	5	4	2	3	3	4	4	4	4	4	4	4	4
279	Female	36-45	6-10 years	Financial Analyst	4	5	3	5	4	4	4	3	4	4	3	4	5	4	5	4
280	Male	36-45	6-10 years	Accounting Academic	4	3	4	5	5	3	4	4	5	4	4	3	4	4	3	4
281	Male	31-35	<5 years	Tax Consultant	3	5	4	4	5	4	3	3	5	4	5	4	3	4	5	4
282	Female	Above 45	6-10 years	Finance Manager	4	5	3	3	4	3	4	5	4	4	4	5	5	4	5	5
283	Male	36-45	<5 years	Finance Manager	2	5	4	3	4	1	2	4	5	5	4	4	2	4	4	4
284	Female	31-35	16-20 years	Finance Manager	5	4	5	5	4	3	2	3	4	4	4	5	4	4	5	3
285	Male	36-45	6-10 years	Financial Analyst	4	5	4	4	4	3	5	3	3	4	5	4	3	4	4	4
286	Male	31-35	<5 years	Auditor	4	5	5	5	2	3	4	2	3	4	5	5	3	3	4	4
287	Male	36-45	6-10 years	Financial Analyst	3	5	4	4	3	4	4	3	4	5	5	4	4	3	5	5
288	Male	25-30	11-15 years	Tax Consultant	3	4	5	3	3	5	3	3	3	3	5	4	3	5	3	5
289	Female	36-45	<5 years	Tax Consultant	4	4	4	5	4	3	4	2	3	4	4	4	4	4	5	2
290	Female	25-30	6-10 years	Tax Consultant	3	4	3	5	4	3	3	3	4	4	4	4	4	4	4	4
291	Male	36-45	16-20 years	Financial Analyst	4	4	4	3	5	4	3	3	5	5	4	4	4	4	5	4
292	Male	36-45	6-10 years	Finance Manager	4	3	5	4	4	3	3	4	5	3	5	4	4	5	4	3
293	Female	31-35	16-20 years	Tax Consultant	4	4	4	4	4	4	3	5	2	4	4	4	3	4	3	5
294	Female	25-30	6-10 years	Finance Manager	2	5	4	5	3	4	3	4	4	4	4	4	4	3	4	4
295	Female	36-45	>20 years	Financial Analyst	4	4	4	5	2	5	2	4	4	5	4	4	4	3	4	3
296	Female	Above 45	11-15 years	Financial Analyst	5	4	5	5	3	3	4	4	4	4	5	3	5	5	3	5
297	Female	36-45	16-20 years	Finance Manager	5	4	5	3	3	5	3	3	4	3	3	4	3	3	3	4
298	Male	31-35	6-10 years	Financial Analyst	4	4	4	5	3	3	4	4	5	4	5	4	4	3	4	4
299	Female	Above 45	11-15 years	Auditor	5	5	4	3	4	5	3	3	3	5	2	4	5	4	5	3
300	Male	31-35	6-10 years	Finance Manager	4	5	4	4	2	3	3	5	4	4	4	3	5	5	3	3
301	Male	36-45	11-15 years	Financial Analyst	3	4	5	3	3	4	5	3	3	5	4	4	5	4	3	5
302	Male	25-30	16-20 years	Tax Consultant	5	4	4	4	3	4	3	4	4	5	3	3	5	4	4	4
303	Male	36-45	>20 years	Financial Analyst	4	5	5	3	4	3	3	2	5	4	3	5	4	4	4	3
304	Female	Above 45	6-10 years	Tax Consultant	3	4	4	5	3	4	2	3	4	3	3	4	5	5	3	4
305	Male	36-45	6-10 years	Tax Consultant	4	4	4	4	3	4	4	2	4	5	4	4	4	3	3	4
306	Male	36-45	6-10 years	Finance Manager	3	5	3	4	3	4	3	2	4	4	5	4	2	4	3	4
307	Female	36-45	16-20 years	Auditor	4	3	3	4	3	3	4	4	4	3	3	4	4	4	4	5
308	Female	36-45	<5 years	Auditor	5	3	4	5	3	4	4	4	4	3	3	4	4	4	4	4
309	Male	36-45	<5 years	Tax Consultant	4	5	4	4	5	2	3	3	4	4	3	3	5	3	3	5
310	Male	36-45	16-20 years	Tax Consultant	5	5	4	4	5	4	4	3	5	2	4	4	4	4	5	5
311	Male	Above 45	>20 years	Finance Manager	4	5	3	5	3	4	4	4	5	4	4	5	3	4	5	4
312	Male	36-45	16-20 years	Accounting Academic	3	5	5	4	4	3	3	2	5	4	3	3	3	2	3	3
313	Female	36-45	16-20 years	Financial Analyst	4	5	3	5	2	5	5	5	4	3	5	4	5	4	5	5
314	Female	31-35	11-15 years	Auditor	4	5	5	3	2	2	3	2	5	4	5	3	3	4	5	3
315	Male	31-35	11-15 years	Financial Analyst	5	3	5	3	3	3	2	2	4	3	4	4	3	3	4	3
316	Male	25-30	6-10 years	Auditor	3	5	4	4	4	4	5	3	4	3	4	3	4	5	4	3
317	Male	36-45	<5 years	Financial Analyst	4	3	4	4	3	4	5	2	4	4	5	3	3	3	5	3
318	Female	Above 45	6-10 years	Auditor	4	5	4	5	3	4	4	4	4	4	4	3	5	3	4	4
319	Male	36-45	11-15 years	Financial Analyst	4	4	5	3	3	4	5	5	2	3	4	5	3	4	4	4
320	Male	25-30	11-15 years	Accounting Academic	4	5	5	4	3	2	4	3	4	5	4	3	4	3	4	4
321	Female	36-45	<5 years	Finance Manager	5	4	4	5	5	3	5	3	4	4	4	5	4	5	2	5
322	Male	31-35	16-20 years	Finance Manager	3	4	4	5	5	3	4	4	4	4	4	4	5	5	5	3
323	Male	Above 45	16-20 years	Financial Analyst	5	4	5	3	3	3	3	5	3	5	4	4	5	3	4	4
324	Female	31-35	<5 years	Finance Manager	4	5	5	4	3	2	5	3	5	4	4	3	2	4	4	4
325	Female	25-30	6-10 years	Auditor	5	5	4	5	3	3	4	3	2	3	3	4	4	4	4	3
326	Female	36-45	6-10 years	Accounting Academic	4	4	4	3	2	4	5	3	4	4	4	3	2	4	4	4
327	Female	Above 45	6-10 years	Financial Analyst	5	4	5	4	3	2	5	3	4	4	4	4	4	4	5	4
328	Male	36-45	6-10 years	Finance Manager	4	4	5	4	5	4	4	5	4	5	4	4	3	4	4	3
329	Female	Above 45	<5 years	Finance Manager	4	4	3	3	2	3	4	3	3	4	4	3	3	3	4	4
330	Male	36-45	16-20 years	Tax Consultant	4	5	4	5	4	4	3	3	4	5	5	4	4	4	5	3
331	Male	36-45	6-10 years	Financial Analyst	3	4	4	4	4	4	3	4	4	3	4	5	5	4	5	5
332	Male	25-30	>20 years	Auditor	4	5	4	4	4	3	3	3	4	3	4	5	4	4	4	5
333	Male	Above 45	11-15 years	Auditor	3	3	5	5	4	3	4	4	3	3	5	4	3	4	5	4
334	Female	25-30	>20 years	Accounting Academic	4	3	4	5	4	4	4	4	5	4	4	5	3	3	3	3
335	Male	36-45	16-20 years	Financial Analyst	4	5	3	4	4	3	4	5	5	4	5	3	4	5	4	4
336	Female	31-35	16-20 years	Accounting Academic	5	4	4	2	4	2	2	3	4	5	3	4	3	3	4	3
337	Male	25-30	11-15 years	Auditor	4	3	3	4	5	4	3	4	2	4	3	5	5	4	4	5
338	Male	25-30	6-10 years	Financial Analyst	4	5	5	4	2	2	3	3	4	5	5	4	3	3	4	3
339	Female	25-30	11-15 years	Tax Consultant	5	3	4	5	3	3	4	5	5	4	5	4	4	4	5	4
340	Male	36-45	11-15 years	Financial Analyst	4	4	5	3	4	3	2	4	4	4	4	5	4	4	4	3
341	Female	31-35	16-20 years	Finance Manager	5	5	3	4	3	1	2	4	4	4	5	5	4	2	4	4
342	Female	36-45	6-10 years	Auditor	5	5	5	3	4	4	2	4	4	4	4	3	5	5	3	4
343	Female	31-35	11-15 years	Financial Analyst	4	4	4	3	3	3	2	4	3	5	5	5	3	4	4	3
344	Female	36-45	11-15 years	Financial Analyst	3	5	5	3	3	4	3	4	5	2	5	4	4	4	5	4
345	Male	Above 45	6-10 years	Auditor	3	3	4	4	2	2	3	2	4	5	4	3	3	5	4	4
346	Male	Above 45	<5 years	Finance Manager	4	5	5	4	3	4	2	3	3	3	5	3	3	4	4	4
347	Female	36-45	6-10 years	Finance Manager	3	5	4	4	4	3	4	4	3	4	4	4	4	3	4	5
348	Male	31-35	11-15 years	Finance Manager	4	2	4	4	3	4	3	4	4	4	4	5	2	5	5	2
349	Male	31-35	11-15 years	Finance Manager	3	3	3	3	3	3	3	5	4	3	4	3	4	5	3	3
350	Male	36-45	>20 years	Finance Manager	4	4	4	3	4	4	4	3	3	4	3	4	3	4	4	5
351	Female	36-45	6-10 years	Finance Manager	3	4	5	4	5	3	4	4	4	4	4	3	4	4	3	4
352	Male	Above 45	6-10 years	Auditor	5	4	5	4	3	4	3	3	4	5	5	4	2	4	5	5
353	Male	31-35	<5 years	Financial Analyst	5	5	5	4	4	2	4	4	4	3	3	4	5	3	3	4
354	Male	36-45	16-20 years	Accounting Academic	3	3	3	4	2	4	4	3	4	3	4	4	3	5	5	3
355	Female	31-35	11-15 years	Auditor	4	3	5	3	2	3	3	2	5	5	4	5	4	4	3	4
356	Female	31-35	6-10 years	Tax Consultant	2	4	5	5	3	4	4	3	4	3	3	4	3	3	5	4
357	Female	36-45	11-15 years	Finance Manager	5	4	3	5	3	4	4	4	4	4	4	4	4	5	4	5
358	Female	Above 45	6-10 years	Tax Consultant	4	4	5	4	3	4	3	4	4	4	4	5	3	3	4	3
359	Female	25-30	<5 years	Tax Consultant	4	4	3	4	2	3	4	5	4	5	4	4	3	3	4	5
360	Male	36-45	<5 years	Accounting Academic	5	5	5	5	2	5	4	2	3	5	4	4	2	4	3	5
361	Male	Above 45	11-15 years	Tax Consultant	5	4	3	4	4	3	3	4	3	4	5	4	3	4	4	4
362	Male	36-45	>20 years	Finance Manager	5	5	4	5	2	2	3	5	4	4	4	3	4	5	3	5
363	Male	36-45	<5 years	Finance Manager	4	4	4	3	4	3	4	3	3	5	4	3	3	4	4	4
364	Male	36-45	6-10 years	Auditor	5	4	4	3	2	5	4	3	5	5	4	4	2	4	3	4
365	Male	Above 45	<5 years	Finance Manager	5	4	5	4	4	4	3	5	4	5	4	4	5	3	4	4
366	Male	31-35	16-20 years	Auditor	4	3	5	3	2	3	3	2	4	3	4	4	4	4	3	4
367	Female	36-45	6-10 years	Accounting Academic	3	4	5	5	5	3	3	3	3	4	5	4	4	4	5	4
368	Female	36-45	6-10 years	Financial Analyst	5	4	4	3	2	5	4	3	4	5	4	4	4	4	4	4
369	Male	36-45	6-10 years	Tax Consultant	4	2	4	4	3	4	3	5	5	4	4	3	3	3	4	4
370	Female	Above 45	6-10 years	Financial Analyst	4	5	5	4	4	1	4	2	4	3	4	4	4	4	3	5
371	Male	Above 45	6-10 years	Finance Manager	4	4	5	4	3	5	5	4	3	4	4	4	4	3	3	3
372	Female	25-30	>20 years	Accounting Academic	5	4	5	3	3	3	5	3	3	4	4	4	4	4	4	3
373	Male	36-45	11-15 years	Tax Consultant	3	4	4	5	3	2	3	5	5	4	2	5	4	3	5	3
374	Male	25-30	11-15 years	Accounting Academic	5	5	4	5	5	3	3	3	3	4	4	3	4	4	5	3
375	Female	31-35	6-10 years	Accounting Academic	3	5	3	2	3	3	1	2	3	4	4	5	4	4	4	4
376	Male	36-45	11-15 years	Finance Manager	4	5	4	4	3	1	3	5	4	4	5	4	4	4	4	4
377	Female	25-30	16-20 years	Finance Manager	4	5	4	4	4	4	4	5	4	3	4	4	5	4	4	4
378	Female	36-45	<5 years	Auditor	4	3	4	4	4	3	4	5	3	3	5	4	5	3	4	4
379	Male	36-45	11-15 years	Accounting Academic	5	3	4	5	3	4	4	3	5	4	4	5	4	3	5	4
380	Male	36-45	<5 years	Tax Consultant	5	3	5	4	3	4	2	4	5	4	4	3	3	4	3	4
381	Female	31-35	16-20 years	Auditor	3	5	4	3	3	4	4	3	4	4	4	5	3	4	5	3
382	Male	31-35	<5 years	Financial Analyst	5	4	4	4	4	4	3	4	3	4	3	4	3	5	4	5
383	Male	36-45	6-10 years	Auditor	4	5	4	4	5	4	2	3	4	2	4	4	4	4	4	5
384	Female	25-30	<5 years	Accounting Academic	4	5	4	4	3	1	5	3	4	2	5	4	5	3	3	4
385	Female	25-30	6-10 years	Auditor	3	4	3	4	3	3	3	4	4	3	3	4	4	3	3	4
386	Female	36-45	16-20 years	Auditor	4	5	4	3	4	4	3	3	4	4	4	4	4	2	3	5
387	Female	Above 45	<5 years	Accounting Academic	4	3	4	3	3	4	4	1	5	5	4	5	3	3	5	2
388	Female	Above 45	11-15 years	Finance Manager	4	5	4	4	4	4	2	4	4	4	4	4	4	3	4	4
389	Male	31-35	6-10 years	Tax Consultant	5	4	4	5	4	4	3	3	4	3	4	4	3	4	5	5
390	Male	36-45	<5 years	Accounting Academic	4	4	4	5	3	2	2	2	3	4	4	3	4	4	5	4
391	Male	36-45	11-15 years	Financial Analyst	4	3	5	3	2	4	3	3	5	3	4	3	4	5	4	3
392	Male	31-35	6-10 years	Finance Manager	4	5	4	3	4	3	3	3	4	4	4	4	3	3	5	3
393	Male	Above 45	11-15 years	Tax Consultant	4	4	2	4	1	2	4	4	4	3	3	4	3	4	5	4
394	Female	36-45	11-15 years	Financial Analyst	4	3	4	3	3	3	5	5	3	5	4	4	3	4	4	4
395	Male	31-35	<5 years	Financial Analyst	5	3	4	4	4	4	3	3	5	5	4	4	4	4	5	4
396	Male	36-45	<5 years	Auditor	4	5	5	3	2	2	4	3	4	4	5	4	4	2	3	4
397	Female	36-45	6-10 years	Tax Consultant	5	5	5	4	4	5	4	5	4	3	4	4	4	4	3	5
398	Male	36-45	11-15 years	Finance Manager	4	5	2	4	4	4	3	4	4	4	3	4	5	4	3	3
399	Female	36-45	>20 years	Financial Analyst	5	4	4	5	4	3	1	3	4	4	5	4	5	4	3	2
400	Female	25-30	16-20 years	Tax Consultant	4	3	3	3	3	5	3	3	3	3	3	5	4	5	4	4
401	Female	36-45	<5 years	Financial Analyst	3	3	4	5	3	2	4	4	4	4	4	4	5	3	5	3
402	Female	36-45	16-20 years	Tax Consultant	4	5	3	3	1	3	3	3	5	4	4	4	2	3	4	3
403	Female	36-45	6-10 years	Accounting Academic	4	3	3	4	3	4	5	3	4	4	4	4	4	4	3	3
404	Male	31-35	6-10 years	Auditor	5	4	5	5	3	5	3	4	4	5	3	4	4	5	5	5
405	Female	25-30	<5 years	Tax Consultant	4	4	3	4	3	2	4	2	5	4	5	3	5	3	5	5
406	Male	25-30	16-20 years	Accounting Academic	4	5	3	4	3	3	4	4	4	4	5	4	4	3	5	3
407	Female	25-30	>20 years	Auditor	5	4	3	4	3	3	5	4	3	5	4	5	4	5	4	3
408	Female	31-35	11-15 years	Financial Analyst	3	4	4	3	5	3	3	4	4	3	4	3	4	3	3	4
409	Female	31-35	11-15 years	Financial Analyst	4	5	5	4	5	4	2	2	3	5	5	4	4	5	4	3
410	Male	Above 45	>20 years	Auditor	3	5	4	3	3	4	4	2	5	5	4	3	5	5	5	4
411	Male	36-45	11-15 years	Finance Manager	3	5	4	4	5	4	2	3	4	4	3	5	4	4	5	4
412	Female	31-35	6-10 years	Tax Consultant	4	4	5	4	3	3	4	3	3	3	4	4	4	5	4	5
413	Female	36-45	>20 years	Finance Manager	3	4	4	4	5	4	5	3	4	4	4	4	2	2	4	2
414	Male	25-30	<5 years	Financial Analyst	3	4	3	4	5	1	4	1	4	3	5	4	4	4	3	4
415	Female	31-35	<5 years	Finance Manager	4	2	5	5	4	3	3	2	3	5	4	3	3	4	5	4
416	Female	36-45	6-10 years	Finance Manager	4	4	4	4	4	3	2	4	3	5	5	4	5	3	5	4
417	Female	36-45	6-10 years	Finance Manager	5	3	4	5	4	4	2	3	4	4	4	3	3	3	4	4
418	Male	Above 45	11-15 years	Finance Manager	4	4	4	4	4	5	3	3	3	4	5	5	5	3	4	5
419	Female	36-45	11-15 years	Finance Manager	2	4	4	4	2	3	5	4	5	3	4	3	3	3	4	3
420	Male	31-35	<5 years	Tax Consultant	3	5	3	4	4	3	4	4	5	5	5	4	4	4	5	2
421	Male	25-30	11-15 years	Accounting Academic	4	4	5	4	5	1	3	4	3	3	3	4	4	5	3	4
422	Male	36-45	>20 years	Auditor	5	5	5	3	2	4	4	4	4	3	4	4	4	4	5	4
423	Male	31-35	16-20 years	Tax Consultant	3	4	3	4	2	5	3	5	4	5	4	3	5	4	4	5
424	Male	36-45	<5 years	Financial Analyst	2	5	3	3	5	3	3	5	5	4	3	5	4	5	4	5
425	Female	36-45	>20 years	Finance Manager	4	4	4	3	4	2	3	2	4	4	4	3	4	4	4	3
426	Male	36-45	6-10 years	Auditor	5	4	3	4	4	3	4	3	5	3	5	5	4	4	5	4
427	Female	36-45	6-10 years	Tax Consultant	2	3	4	4	4	4	2	3	5	4	3	5	4	3	4	2
428	Female	Above 45	<5 years	Accounting Academic	4	4	4	3	4	4	2	3	4	4	3	4	4	5	4	3
429	Male	31-35	6-10 years	Auditor	3	4	3	5	4	4	5	3	5	5	5	4	2	4	3	4
430	Female	36-45	<5 years	Accounting Academic	3	3	4	4	3	1	4	3	4	4	3	4	4	4	4	4
431	Female	Above 45	11-15 years	Auditor	3	4	5	5	3	3	2	3	4	4	3	5	3	4	3	3
432	Male	36-45	16-20 years	Financial Analyst	3	4	2	4	3	4	4	4	4	4	4	5	5	2	3	4
433	Female	36-45	16-20 years	Financial Analyst	4	4	4	4	3	4	4	3	4	4	3	4	4	4	4	1
434	Male	31-35	6-10 years	Auditor	4	4	3	5	4	2	3	4	5	4	5	4	4	4	5	5
435	Female	36-45	11-15 years	Finance Manager	5	5	4	5	3	5	3	4	3	5	4	4	4	4	4	3
436	Male	Above 45	>20 years	Financial Analyst	5	3	3	4	4	3	2	2	5	5	4	4	4	2	3	4
437	Male	36-45	11-15 years	Financial Analyst	5	3	4	4	3	3	4	4	4	4	4	2	4	3	3	3
438	Female	Above 45	11-15 years	Finance Manager	5	5	4	3	3	4	5	3	4	3	5	3	3	4	4	4
439	Male	Above 45	6-10 years	Finance Manager	4	2	4	4	3	2	2	3	5	4	3	4	3	4	5	4
440	Female	31-35	6-10 years	Financial Analyst	4	3	3	3	3	2	3	2	4	5	5	4	5	3	3	3
441	Male	31-35	<5 years	Auditor	5	4	5	3	3	4	4	2	5	4	4	4	5	5	4	5
442	Female	31-35	16-20 years	Auditor	4	4	4	5	4	5	3	3	3	5	3	3	5	4	3	3
443	Female	Above 45	<5 years	Finance Manager	3	5	4	5	5	3	4	4	5	4	5	4	4	4	3	4
444	Female	Above 45	11-15 years	Auditor	4	4	4	5	3	4	4	3	3	5	4	5	3	4	4	4
445	Male	36-45	6-10 years	Financial Analyst	4	4	3	5	4	3	4	4	4	4	3	4	4	3	3	5
446	Female	36-45	6-10 years	Accounting Academic	5	3	5	3	3	4	4	4	4	5	4	3	4	3	5	4
447	Male	31-35	6-10 years	Accounting Academic	3	4	3	4	3	4	3	3	4	3	5	4	4	3	4	2
448	Male	36-45	6-10 years	Auditor	4	3	5	5	2	3	3	4	5	5	5	4	4	4	5	4
449	Male	36-45	>20 years	Tax Consultant	4	5	4	5	2	4	3	3	4	5	4	5	4	4	4	4
450	Male	31-35	>20 years	Accounting Academic	4	4	2	4	4	4	4	3	4	4	5	4	4	3	4	3
451	Male	36-45	6-10 years	Accounting Academic	4	3	3	5	4	4	4	3	4	4	3	3	4	3	3	2
452	Female	36-45	16-20 years	Auditor	5	5	3	5	4	3	3	3	4	5	4	5	5	3	5	4
453	Male	31-35	11-15 years	Auditor	3	5	4	4	2	4	3	3	3	3	4	4	3	3	3	3
454	Female	Above 45	6-10 years	Financial Analyst	3	5	5	3	4	5	2	4	4	4	4	4	4	5	5	3
455	Male	36-45	11-15 years	Finance Manager	3	4	3	4	4	5	3	3	4	4	4	4	5	3	4	5
456	Female	31-35	<5 years	Auditor	4	4	5	3	4	3	3	3	5	5	3	4	3	4	4	4
457	Male	25-30	6-10 years	Accounting Academic	5	3	4	5	4	5	1	3	4	3	5	5	3	5	5	3
458	Female	36-45	6-10 years	Finance Manager	3	4	4	5	2	3	3	3	4	5	3	5	4	4	5	5
459	Male	31-35	11-15 years	Finance Manager	4	5	4	3	4	3	4	4	4	4	4	4	5	3	5	4
460	Male	36-45	11-15 years	Financial Analyst	4	3	3	4	5	4	4	2	5	4	4	4	4	4	5	3
461	Male	36-45	6-10 years	Finance Manager	5	5	3	5	4	4	2	3	4	5	4	4	3	3	5	5
462	Female	31-35	<5 years	Financial Analyst	5	5	3	4	5	5	4	4	5	5	4	5	3	5	4	4
463	Female	36-45	16-20 years	Tax Consultant	4	4	5	5	3	4	5	5	5	3	4	4	3	4	4	3
464	Male	36-45	16-20 years	Auditor	4	4	4	3	5	5	2	2	4	3	4	4	4	4	4	3
465	Female	31-35	>20 years	Tax Consultant	3	5	4	3	4	4	4	3	5	5	4	5	4	5	4	3
466	Male	36-45	11-15 years	Tax Consultant	4	3	4	3	3	4	2	3	3	4	3	5	3	4	3	3
467	Male	31-35	6-10 years	Financial Analyst	4	4	5	4	5	4	5	3	5	4	5	3	4	3	5	5
468	Female	Above 45	16-20 years	Auditor	5	4	4	5	4	4	5	3	4	4	5	4	4	3	5	5
469	Male	Above 45	11-15 years	Financial Analyst	4	4	4	4	4	4	4	3	4	5	4	3	4	5	3	5
470	Female	25-30	16-20 years	Financial Analyst	4	3	5	5	5	4	3	3	5	3	5	3	5	2	3	4
471	Female	Above 45	<5 years	Tax Consultant	4	4	5	4	4	3	4	5	4	4	4	3	5	3	3	4
472	Male	36-45	11-15 years	Financial Analyst	3	3	5	5	3	3	4	4	3	3	5	4	4	4	3	3
473	Female	Above 45	11-15 years	Financial Analyst	4	5	4	4	3	5	2	3	4	4	3	5	5	4	4	5
474	Female	36-45	16-20 years	Auditor	5	5	4	2	3	3	2	4	5	5	5	5	3	5	4	3
475	Male	31-35	16-20 years	Accounting Academic	5	5	4	4	3	2	4	2	4	4	5	4	4	3	5	4
476	Female	Above 45	11-15 years	Finance Manager	4	3	3	5	2	4	4	3	4	5	4	4	3	3	4	3
477	Female	36-45	6-10 years	Financial Analyst	5	3	5	4	4	4	3	5	4	4	4	4	4	5	4	5
478	Male	25-30	<5 years	Auditor	4	5	4	4	4	4	5	4	3	5	4	4	3	5	5	4
479	Female	36-45	<5 years	Auditor	4	3	4	5	3	2	2	2	4	5	5	4	4	4	4	4
480	Male	31-35	6-10 years	Finance Manager	3	5	5	5	2	2	3	3	4	2	5	3	4	5	3	5
481	Male	31-35	11-15 years	Accounting Academic	3	4	3	4	4	4	2	4	4	4	3	4	5	4	3	4
482	Male	36-45	6-10 years	Auditor	5	5	5	4	3	5	4	4	4	4	4	3	3	4	4	5
483	Female	36-45	11-15 years	Auditor	5	5	3	5	4	4	3	4	4	4	4	3	4	3	5	4
484	Female	36-45	6-10 years	Financial Analyst	4	4	4	3	2	5	5	3	4	3	4	5	5	5	5	5
485	Female	Above 45	16-20 years	Tax Consultant	3	5	5	4	4	3	1	4	4	4	5	4	3	4	3	4
486	Female	36-45	<5 years	Auditor	5	3	4	4	3	3	4	3	5	3	4	3	3	4	3	4
487	Male	36-45	11-15 years	Auditor	4	4	4	5	4	4	3	3	5	3	3	4	3	3	5	2
488	Female	36-45	<5 years	Auditor	4	4	3	3	3	4	3	1	5	4	4	4	4	5	4	5
489	Male	36-45	>20 years	Tax Consultant	4	4	4	4	5	3	2	4	4	3	5	4	4	5	4	3
490	Female	Above 45	11-15 years	Auditor	5	3	4	4	4	3	4	3	3	5	4	3	3	5	4	4
491	Male	36-45	11-15 years	Auditor	5	4	3	3	4	2	4	4	4	4	5	4	4	4	4	3
492	Male	25-30	11-15 years	Financial Analyst	3	3	5	3	3	5	4	3	5	4	3	3	5	4	4	4
493	Male	Above 45	6-10 years	Accounting Academic	3	5	5	5	3	3	4	5	4	5	4	5	4	3	4	3
494	Male	36-45	>20 years	Auditor	5	4	3	3	4	4	3	3	4	5	5	4	3	5	3	4
495	Male	25-30	6-10 years	Accounting Academic	4	4	4	4	3	3	3	5	4	4	4	4	3	3	5	4
496	Male	31-35	11-15 years	Financial Analyst	5	4	3	3	4	5	4	3	4	4	4	4	4	4	4	5
497	Male	31-35	6-10 years	Accounting Academic	4	5	5	4	1	4	3	4	4	5	3	4	3	4	4	5
498	Female	36-45	11-15 years	Tax Consultant	5	4	3	5	3	3	4	1	3	4	3	5	4	3	3	3
499	Male	Above 45	6-10 years	Finance Manager	3	4	4	4	4	4	2	3	4	5	3	3	4	4	4	5
500	Female	31-35	<5 years	Tax Consultant	4	3	5	5	2	5	4	4	5	4	3	4	5	3	3	5
501	Female	25-30	6-10 years	Accounting Academic	4	4	4	5	5	2	5	4	3	5	4	5	4	5	1	4
502	Female	36-45	6-10 years	Finance Manager	4	4	4	5	3	4	3	5	5	2	4	4	4	3	5	3
503	Female	36-45	>20 years	Finance Manager	5	4	4	4	4	2	3	5	3	5	4	5	3	5	2	4
504	Male	36-45	11-15 years	Tax Consultant	4	4	3	5	4	3	4	3	4	5	4	4	5	5	3	5
505	Female	31-35	16-20 years	Financial Analyst	5	4	5	4	3	3	4	3	4	5	4	3	4	4	3	4
506	Male	36-45	16-20 years	Tax Consultant	5	3	5	3	3	4	4	4	3	4	5	4	4	3	4	5
507	Female	36-45	11-15 years	Tax Consultant	5	5	5	3	3	3	5	5	4	4	4	5	4	4	4	5
508	Male	31-35	6-10 years	Financial Analyst	3	4	4	3	3	4	1	3	4	5	5	4	3	4	4	4
509	Male	36-45	16-20 years	Auditor	4	5	5	3	5	5	3	3	4	4	5	4	3	4	4	4
510	Female	36-45	<5 years	Finance Manager	4	4	3	4	4	4	4	4	4	3	4	5	3	3	3	4
511	Male	25-30	<5 years	Finance Manager	4	3	5	4	4	3	3	4	4	4	3	3	4	4	4	2
512	Male	25-30	<5 years	Accounting Academic	4	5	4	3	3	5	3	3	3	4	3	4	4	4	4	4

## Sheet: Codebook
Variable	Description
ID	ID
Gender	Gender
Age_Group	Age_Group
Experience_Group	Experience_Group
Professional_Role	Professional_Role
PT1	PT1
PT2	PT2
PT3	PT3
PT4	PT4
AA1	AA1
AA2	AA2
AA3	AA3
AA4	AA4
CA1	CA1
CA2	CA2
CA3	CA3
CA4	CA4
PAIS1	PAIS1
PAIS2	PAIS2
PAIS3	PAIS3
PAIS4	PAIS4

## Sheet: Target_Statistics
Construct	Target Mean	Target SD
PT	4.12	0.67
AA	3.41	0.82
CA	4.08	0.63
PAIS	3.87	0.71
