# Supplementary material for: Exploring perceived AI substitution in future accounting frameworks: the role of psychological trust, anxiety, and cognitive adaptability
Source: Front Psychol. 2026 Jul 20;17:1875355. doi: 10.3389/fpsyg.2026.1875355 (PMC13429411; doi:10.3389/fpsyg.2026.1875355)
Supplement: Supplementary file 3 [file Data_Sheet_3.xlsx]

## Sheet: Table4_Reliability
Construct	Item	AVE	Sqrt_AVE	Alpha	Loading	CR	VIF
PT	PT1	0.759	0.871	0.902	0.851	0.926	2.14
PT	PT2				0.887		2.36
PT	PT3				0.873		2.52
PT	PT4				0.865		1.94
AA	AA1	0.739	0.86	0.889	0.842	0.919	2.48
AA	AA2				0.857		2.31
AA	AA3				0.876		2.79
AA	AA4				0.859		2.07
CA	CA1	0.71	0.843	0.876	0.824	0.907	1.85
CA	CA2				0.851		2.12
CA	CA3				0.839		2.28
CA	CA4				0.857		1.96
PAIS	PAIS1	0.748	0.865	0.894	0.854	0.922	2.41
PAIS	PAIS2				0.872		2.67
PAIS	PAIS3				0.864		2.35
PAIS	PAIS4				0.876		2.54

## Sheet: Table5_HTMT
Construct	PT	AA	CA	PAIS
PT	-
AA	0.462	-
CA	0.583	0.417	-
PAIS	0.684	0.482	0.611	-

## Sheet: Table6_Descriptive
Construct	Mean	SD	Skewness	Kurtosis
PT	4.12	0.67	-0.38	0.14
AA	3.41	0.82	-0.19	-0.24
CA	4.08	0.63	-0.31	0.09
PAIS	3.87	0.71	-0.27	-0.11

## Sheet: Table9_Structural
Path	Beta
PT->CA	0.471
PT->PAIS	0.432
AA->CA	-0.294
AA->PAIS	-0.318
CA->PAIS	0.389

## Sheet: Table10_Mediation
Hypothesis	Indirect Path	Beta	SD	t	p	VAF	Decision
H6	PT->CA->PAIS	0.184	0.037	4.911	0	29.87%	Supported

## Sheet: Table12_GroupDiff
Grouping Variable	n	Psychological Trust Mean (SD)	AI Anxiety Mean (SD)	Cognitive Adaptability Mean (SD)	Test Statistic	p-value	Effect Size
Gender
Male	276	3.87 (0.61)	3.22 (0.68)	3.94 (0.58)	t(510)=1.08; 4.12; 0.95	.281; <.001; .343	d=.09; .37; .08
Female	236	3.82 (0.63)	3.47 (0.70)	3.89 (0.60)
Age Groups
25–30 years	84	3.65 (0.66)	3.56 (0.71)	3.70 (0.63)	PT: F(3, 508)=9.14	<.001	η²=.051
31–35 years	118	3.89 (0.60)	3.24 (0.66)	3.91 (0.58)	AA: F(3, 508)=13.22	<.001	η²=.072
36–45 years	223	4.03 (0.56)	2.98 (0.61)	4.10 (0.54)	CA: F(3, 508)=10.47	<.001	η²=.058
Above 45 years	87	3.78 (0.63)	3.29 (0.67)	3.74 (0.61)
Professional Experience
Less than 5 years	98	3.62 (0.68)	3.59 (0.72)	3.67 (0.64)	PT: F(4, 507)=10.86	<.001	η²=.079
6–10 years	154	3.79 (0.61)	3.33 (0.68)	3.88 (0.59)	AA: F(4, 507)=14.95	<.001	η²=.106
11–15 years	128	3.95 (0.58)	3.12 (0.65)	4.01 (0.56)	CA: F(4,	<.001	η²=.085
					507)=11.72
16–20 years	77	4.06 (0.55)	2.98 (0.61)	4.11 (0.53)
More than 20 years	55	4.14 (0.54)	2.86 (0.59)	4.18 (0.52)
Professional Role
Financial Analyst	127	3.98 (0.58)	3.05 (0.63)	4.04 (0.55)	PT: F(4,	<.001	η²=.058
					507)=7.84
Auditor	120	3.83 (0.61)	3.23 (0.65)	3.99 (0.57)	AA: F(4,	<.001	η²=.064
					507)=8.67
Finance Manager	110	4.12 (0.55)	2.89 (0.59)	4.06 (0.54)	CA: F(4,	<.001	η²=.052
					507)=6.92
Tax Consultant	86	3.57 (0.67)	3.58 (0.69)	3.69 (0.62)
Accounting Academics	69	3.88 (0.60)	3.16 (0.64)	4.21 (0.50)
